# Supplementary material for: A statistically established reference value determined for the Vaxarray Coronavirus (CoV) seroassay to characterize vaccination and natural infection
Source: BMC Infect Dis. 2024 Nov 15;24:1308. doi: 10.1186/s12879-024-10117-5 (PMC11566399; doi:10.1186/s12879-024-10117-5)
Supplement: Supplementary file 2 — Supplementary Material 2. [file 12879_2024_10117_MOESM2_ESM.xlsx]

## Sheet: FLS
ID	FLS
1	1767
2	5928.5
3	7699
4	8720
5	9220
6	10170.5
7	11320
8	14299
9	15821

## Sheet: RBD
ID	RBD
1	1580
2	3697.5
3	3962
4	4749.5
5	4767.5
6	6093
7	6312.5
8	9807.5
9	11376
10	13790

## Sheet: S2ECD
ID	S2 ECD
1	1268.5
2	1316.5
3	1580
4	1731.5
5	1970
6	2138.5
7	2419.5
8	2587
9	2738.5
10	2782.5
11	2806
12	3085.5
13	3235.5
14	3468
15	3606
16	4506
17	4532
18	6251.5
19	9557.5
20	13633
